# Supplementary material for: Myeloma Microenvironmental TIMP1 Induces the Invasive Phenotype in Fibroblasts to Modulate Disease Progression
Source: Int J Mol Sci. 2023 Jan 22;24(3):2216. doi: 10.3390/ijms24032216 (PMC9917104; doi:10.3390/ijms24032216)
Supplement: Supplementary file 1 [file ijms-24-02216-s001.zip]

Archive with 2 entries (2 files):
- ijms-2133730-supplementary.pdf
- ijms-2133730-Video_S1_movie.avi
